# Supplementary material for: A Simple Technique for Studying the Interaction of Polypropylene-Based Microplastics with Adherent Mammalian Cells Using a Holder
Source: Molecules. 2025 Jan 23;30(3):516. doi: 10.3390/molecules30030516 (PMC11819840; doi:10.3390/molecules30030516)
Supplement: Supplementary file 1 [file molecules-30-00516-s001.zip]

Archive with 1 entries (1 files):
- molecules-3339869-supplementary.pdf
